# Supplementary material for: Investigating effect of climate warming on the population declines of Sympetrum frequens during the 1990s in three regions in Japan
Source: Sci Rep. 2020 Jul 29;10:12719. doi: 10.1038/s41598-020-69532-8 (PMC7391746; doi:10.1038/s41598-020-69532-8)
Supplement: Supplementary file 3 — Supplementary Information 3. [file 41598_2020_69532_MOESM3_ESM.csv]

year	pref	temp	frequens	infuscatum	fipronil	cartap	benfuracarb	carbosulfan	imidacloprid	dinotefuran	clothianidin	thiamethoxam	chlorantraniliprole
1981	Toyama	23.6951244	NA	NA	NA	NA	NA	NA	NA	NA	NA	NA	NA
1982	Toyama	22.5073318	NA	NA	NA	NA	NA	NA	NA	NA	NA	NA	NA
1983	Toyama	23.08681297	NA	NA	NA	NA	NA	NA	NA	NA	NA	NA	NA
1984	Toyama	24.51564131	NA	NA	NA	NA	NA	NA	NA	NA	NA	NA	NA
1985	Toyama	24.85181138	NA	NA	NA	NA	NA	NA	NA	NA	NA	NA	NA
1986	Toyama	23.34439204	NA	NA	NA	NA	NA	NA	NA	NA	NA	NA	NA
1987	Toyama	23.35083552	NA	NA	NA	NA	NA	NA	NA	NA	NA	NA	NA
1988	Toyama	23.42329777	NA	NA	NA	NA	NA	NA	NA	NA	NA	NA	NA
1989	Toyama	23.51727584	NA	NA	NA	NA	NA	NA	NA	NA	NA	NA	NA
1990	Toyama	24.33197448	NA	NA	NA	NA	NA	NA	NA	NA	NA	NA	NA
1991	Toyama	23.18956186	NA	NA	NA	NA	NA	NA	NA	NA	NA	NA	NA
1992	Toyama	23.55515022	NA	NA	NA	NA	NA	NA	NA	NA	NA	NA	NA
1993	Toyama	21.09273685	266	220.4	0	28.99972875	1.445247307	1.945022889	0.097276265	0	0	0	0
1994	Toyama	25.53748746	151.6	64.5	0	10.96157131	1.468218129	1.906252104	0.595667861	0	0	0	0
1995	Toyama	24.11163597	181.7	157.5	0	7.409815169	2.060881279	2.314877709	4.703632887	0	0	0	0
1996	Toyama	24.33922594	159.3	112.3	0	3.533958802	2.461894857	4.84193063	4.476987443	0	0	0	0
1997	Toyama	23.70596535	130	101.6	11.7426162	4.795895448	3.111814289	5.957580284	3.966244892	0	0	0	0
1998	Toyama	22.94262327	222.9	134.9	22.98375867	4.729047412	1.671776569	26.99448012	5.104408353	0	0	0	0
1999	Toyama	25.15379781	65.2	53.8	28.82242971	2.487009793	4.263757819	8.842079918	10.25599323	0	0	0	0
2000	Toyama	23.99431973	29.6	36.8	27.55764741	1.683802175	4.577540107	2.482252388	6.053196846	0	0	0	0
2001	Toyama	24.26056531	23.7	25.5	38.33009631	2.526734198	4.996180519	5.377776513	7.838750599	0	0	0	0
2002	Toyama	24.78706009	18.8	13.5	30.89268331	1.984358507	3.045513893	0.441137913	1.633085874	0	0.108015688	0	0
2003	Toyama	22.32951215	36.2	12.9	15.02970321	1.100344891	2.293305706	0.133859176	-0.423317778	21.13861353	1.182775667	0	0
2004	Toyama	24.41785341	7	6	22.18581929	0.821146363	0.190059601	0.163848138	0.577316492	22.2493891	3.073193156	0.024449878	0
2005	Toyama	23.96242969	6.9	9.7	30.68126521	0.97729116	0.369319353	0.03942507	-0.041256737	27.78588808	-0.257808131	0.0243309	0
2006	Toyama	23.86198245	10.7	6.6	22.3396657	0.514496499	0.120175511	0.04754143	0.676092262	20.04890005	0.256379689	0.024449878	0
2007	Toyama	24.38687628	8.2	8.5	13.26108374	0.289277354	0.260462482	0.136620678	3.71814093	26.89655172	5.851595012	0	0
2008	Toyama	23.34675819	8.7	7.9	9.279596977	0.718081044	0.38854467	0.047183587	3.525353192	22.2940806	22.16315853	0.100755668	0
2009	Toyama	22.21974687	6.7	4.7	9.559493671	0.773460205	0.297086664	0.169655415	6.809025867	17.45924051	19.27971318	0.126582278	0
2010	Toyama	24.8800258	10.5	7.2	8.125628141	0.746307294	0.159101428	0.080864091	13.0293625	21.73404523	11.08556244	1.005025126	0.037688442
2011	Toyama	24.53705107	57.1	2.2	2.535099862	0.89117395	0.553770351	0.123806991	13.39974293	9.216966581	20.11207682	4.42159383	5.109254499
2012	Toyama	24.66603822	NA	NA	NA	NA	NA	NA	NA	NA	NA	NA	NA
2013	Toyama	23.8569439	NA	NA	NA	NA	NA	NA	NA	NA	NA	NA	NA
2014	Toyama	24.12007417	NA	NA	NA	NA	NA	NA	NA	NA	NA	NA	NA
2015	Toyama	24.80953421	NA	NA	NA	NA	NA	NA	NA	NA	NA	NA	NA
2016	Toyama	23.66901533	NA	NA	NA	NA	NA	NA	NA	NA	NA	NA	NA
2017	Toyama	24.37994171	NA	NA	NA	NA	NA	NA	NA	NA	NA	NA	NA
2018	Toyama	25.19371458	NA	NA	NA	NA	NA	NA	NA	NA	NA	NA	NA
1981	Ishikawa	24.06164278	NA	NA	NA	NA	NA	NA	NA	NA	NA	NA	NA
1982	Ishikawa	23.13097999	NA	NA	NA	NA	NA	NA	NA	NA	NA	NA	NA
1983	Ishikawa	23.85997739	NA	NA	NA	NA	NA	NA	NA	NA	NA	NA	NA
1984	Ishikawa	25.28848868	NA	NA	NA	NA	NA	NA	NA	NA	NA	NA	NA
1985	Ishikawa	25.75892632	NA	NA	NA	NA	NA	NA	NA	NA	NA	NA	NA
1986	Ishikawa	23.88001326	NA	NA	NA	NA	NA	NA	NA	NA	NA	NA	NA
1987	Ishikawa	24.05656344	NA	NA	NA	NA	NA	NA	NA	NA	NA	NA	NA
1988	Ishikawa	24.1764896	NA	NA	NA	NA	NA	NA	NA	NA	NA	NA	NA
1989	Ishikawa	24.73438478	36.3	NA	NA	NA	NA	NA	NA	NA	NA	NA	NA
1990	Ishikawa	24.72081428	NA	NA	NA	NA	NA	NA	NA	NA	NA	NA	NA
1991	Ishikawa	23.80937918	NA	NA	NA	NA	NA	NA	NA	NA	NA	NA	NA
1992	Ishikawa	24.11338549	NA	NA	NA	NA	NA	NA	NA	NA	NA	NA	NA
1993	Ishikawa	21.56007446	NA	NA	NA	NA	NA	NA	NA	NA	NA	NA	NA
1994	Ishikawa	26.08109234	NA	NA	NA	NA	NA	NA	NA	NA	NA	NA	NA
1995	Ishikawa	24.26396473	NA	NA	NA	NA	NA	NA	NA	NA	NA	NA	NA
1996	Ishikawa	24.27618769	NA	NA	NA	NA	NA	NA	NA	NA	NA	NA	NA
1997	Ishikawa	24.00199056	NA	NA	NA	NA	NA	NA	NA	NA	NA	NA	NA
1998	Ishikawa	23.5094837	NA	NA	NA	NA	NA	NA	NA	NA	NA	NA	NA
1999	Ishikawa	26.26445178	28.5	NA	NA	NA	NA	NA	NA	NA	NA	NA	NA
2000	Ishikawa	25.00740466	NA	NA	NA	NA	NA	NA	NA	NA	NA	NA	NA
2001	Ishikawa	24.21214561	NA	NA	NA	NA	NA	NA	NA	NA	NA	NA	NA
2002	Ishikawa	25.04850131	NA	NA	NA	NA	NA	NA	NA	NA	NA	NA	NA
2003	Ishikawa	22.74836361	NA	NA	NA	NA	NA	NA	NA	NA	NA	NA	NA
2004	Ishikawa	25.11288447	NA	NA	NA	NA	NA	NA	NA	NA	NA	NA	NA
2005	Ishikawa	24.50923369	NA	NA	NA	NA	NA	NA	NA	NA	NA	NA	NA
2006	Ishikawa	24.91470256	NA	NA	NA	NA	NA	NA	NA	NA	NA	NA	NA
2007	Ishikawa	25.19674332	0.5	NA	NA	NA	NA	NA	NA	NA	NA	NA	NA
2008	Ishikawa	23.89292111	0	NA	NA	NA	NA	NA	NA	NA	NA	NA	NA
2009	Ishikawa	22.6337214	0.1	NA	NA	NA	NA	NA	NA	NA	NA	NA	NA
2010	Ishikawa	25.35815226	1.7	NA	NA	NA	NA	NA	NA	NA	NA	NA	NA
2011	Ishikawa	24.86605169	NA	NA	NA	NA	NA	NA	NA	NA	NA	NA	NA
2012	Ishikawa	24.99693923	NA	NA	NA	NA	NA	NA	NA	NA	NA	NA	NA
2013	Ishikawa	24.11989855	NA	NA	NA	NA	NA	NA	NA	NA	NA	NA	NA
2014	Ishikawa	24.45632918	NA	NA	NA	NA	NA	NA	NA	NA	NA	NA	NA
2015	Ishikawa	24.9599473	NA	NA	NA	NA	NA	NA	NA	NA	NA	NA	NA
2016	Ishikawa	24.72201173	NA	NA	NA	NA	NA	NA	NA	NA	NA	NA	NA
2017	Ishikawa	24.39846816	NA	NA	NA	NA	NA	NA	NA	NA	NA	NA	NA
2018	Ishikawa	25.33242448	NA	NA	NA	NA	NA	NA	NA	NA	NA	NA	NA
1981	Shizuoka	23.02608025	NA	NA	NA	NA	NA	NA	NA	NA	NA	NA	NA
1982	Shizuoka	21.83414985	NA	NA	NA	NA	NA	NA	NA	NA	NA	NA	NA
1983	Shizuoka	23.38826331	NA	NA	NA	NA	NA	NA	NA	NA	NA	NA	NA
1984	Shizuoka	23.89340108	NA	NA	NA	NA	NA	NA	NA	NA	NA	NA	NA
1985	Shizuoka	23.92858901	NA	NA	NA	NA	NA	NA	NA	NA	NA	NA	NA
1986	Shizuoka	22.98987638	NA	NA	NA	NA	NA	NA	NA	NA	NA	NA	NA
1987	Shizuoka	23.30919838	NA	NA	NA	NA	NA	NA	NA	NA	NA	NA	NA
1988	Shizuoka	22.62728901	NA	NA	NA	NA	NA	NA	NA	NA	NA	NA	NA
1989	Shizuoka	22.62179824	NA	NA	NA	NA	NA	NA	NA	NA	NA	NA	NA
1990	Shizuoka	24.37093809	NA	NA	NA	NA	NA	NA	NA	NA	NA	NA	NA
1991	Shizuoka	23.43099267	NA	NA	NA	NA	NA	NA	NA	NA	NA	NA	NA
1992	Shizuoka	23.32311154	NA	NA	NA	NA	NA	NA	NA	NA	NA	NA	NA
1993	Shizuoka	21.78335447	45.1	NA	NA	NA	NA	NA	NA	NA	NA	NA	NA
1994	Shizuoka	25.30839174	122	NA	NA	NA	NA	NA	NA	NA	NA	NA	NA
1995	Shizuoka	24.57151409	66.4	NA	NA	NA	NA	NA	NA	NA	NA	NA	NA
1996	Shizuoka	23.70275616	NA	NA	NA	NA	NA	NA	NA	NA	NA	NA	NA
1997	Shizuoka	23.82186985	NA	NA	NA	NA	NA	NA	NA	NA	NA	NA	NA
1998	Shizuoka	23.08620891	21.4	NA	NA	NA	NA	NA	NA	NA	NA	NA	NA
1999	Shizuoka	23.99187	NA	NA	NA	NA	NA	NA	NA	NA	NA	NA	NA
2000	Shizuoka	23.76245461	4.3	NA	NA	NA	NA	NA	NA	NA	NA	NA	NA
2001	Shizuoka	24.53494639	16.45	NA	NA	NA	NA	NA	NA	NA	NA	NA	NA
2002	Shizuoka	24.80062893	NA	NA	NA	NA	NA	NA	NA	NA	NA	NA	NA
2003	Shizuoka	22.90050384	NA	NA	NA	NA	NA	NA	NA	NA	NA	NA	NA
2004	Shizuoka	24.11636291	NA	NA	NA	NA	NA	NA	NA	NA	NA	NA	NA
2005	Shizuoka	23.29832707	NA	NA	NA	NA	NA	NA	NA	NA	NA	NA	NA
2006	Shizuoka	23.86778115	2.6	NA	NA	NA	NA	NA	NA	NA	NA	NA	NA
2007	Shizuoka	24.32059022	1.3	NA	NA	NA	NA	NA	NA	NA	NA	NA	NA
2008	Shizuoka	23.93568705	1.3	NA	NA	NA	NA	NA	NA	NA	NA	NA	NA
2009	Shizuoka	22.66029023	1.4	NA	NA	NA	NA	NA	NA	NA	NA	NA	NA
2010	Shizuoka	24.76482621	NA	NA	NA	NA	NA	NA	NA	NA	NA	NA	NA
2011	Shizuoka	24.27693233	NA	NA	NA	NA	NA	NA	NA	NA	NA	NA	NA
2012	Shizuoka	24.30896394	NA	NA	NA	NA	NA	NA	NA	NA	NA	NA	NA
2013	Shizuoka	24.35938533	NA	NA	NA	NA	NA	NA	NA	NA	NA	NA	NA
2014	Shizuoka	23.74654847	NA	NA	NA	NA	NA	NA	NA	NA	NA	NA	NA
2015	Shizuoka	24.47964398	NA	NA	NA	NA	NA	NA	NA	NA	NA	NA	NA
2016	Shizuoka	23.22762928	NA	NA	NA	NA	NA	NA	NA	NA	NA	NA	NA
2017	Shizuoka	23.70670704	NA	NA	NA	NA	NA	NA	NA	NA	NA	NA	NA
2018	Shizuoka	25.64519215	NA	NA	NA	NA	NA	NA	NA	NA	NA	NA	NA
